# Supplementary material for: Structural Studies of Klebsiella pneumoniae Fosfomycin-Resistance Protein and Its Application for the Development of an Optical Biosensor for Fosfomycin Determination
Source: Int J Mol Sci. 2023 Dec 20;25(1):85. doi: 10.3390/ijms25010085 (PMC10779102; doi:10.3390/ijms25010085)
Supplement: Supplementary file 1 [file ijms-25-00085-s001.zip]

Archive with 1 entries (1 files):
- ijms-2749821-supplementary.pdf
